# Supplementary material for: The Nutritional Profiles of Five Important Edible Insect Species From West Africa—An Analytical and Literature Synthesis
Source: Front Nutr. 2021 Dec 3;8:792941. doi: 10.3389/fnut.2021.792941 (PMC8678595; doi:10.3389/fnut.2021.792941)
Supplement: Supplementary file 2 [file Table_2.csv]

Table S2: Proximate profiles of the five edible insect species as used in the proximate meta-analysis in this study. Content of ash, crude protein, and crude fat is given as a percentage of dry matter. Profiles with the citation "Manuscript" refer to those originally produced in this study whilst all others were derived from the nutritional literature.
Citation	Species	Ash	Crude Protein	Crude Fat
Abdel-Tawwab et al. 2020	BSF	12.93	46.39	19.69
Barroso et al. 2014	BSF	9.3	36.2	18
Barroso et al. 2017	BSF	11.8	36.7	15.8
Barroso et al. 2019	BSF	7.91	75.6	15.4
Basto et al. 2020	BSF	7.8	46.1	20.2
Bejaei et al. 2020	BSF	6.4	37.9	43.6
Bosch et al. 2014	BSF	12.6	56.1	12.8
Bu�ler, Rumpold et al. 2016	BSF	NA	34.7	20
Campbell et al. 2020	BSF	5.45	49.1	36.6
Chia et al. 2019	BSF	NA	46.6	NA
Chia et al. 2020	BSF	8.3	37.4	33.2
Chu et al. 2020	BSF	NA	34.97	35.49
De Marco et al. 2015	BSF	NA	36.9	34.3
Dzepe et al. 2021	BSF	10.37	39.5	19.84
Gana et al. 2020	BSF	20.42	30.1	15.86
Giannetto et al. 2020	BSF	5	36.7	32.97
Gold et al. 2020	BSF	12.2	36.3	NA
Gonzalez et al. 2019	BSF	4.25	45.09	35.82
Jankowski et al. 2021	BSF	NA	40.4	33.5
Jucker et al. 2020	BSF	8.12	46.07	37.36
Kim et al. 2019	BSF	11.03	NA	32.5
Larouche et al. 2019	BSF	7.1	NA	12.6
Lawal et al. 2021	BSF	NA	NA	18.19
Leni et al. 2020	BSF	11.95	41.8	20.7
Liland et al. 2017	BSF	5.1	40	33.8
Liu et al. 2017	BSF	8.3	39.2	28.4
Liu et al. 2021	BSF	10.76	36.94	42.27
Manuscript	BSF	17.71	44.82	18.03
Matthaus et al. 2018	BSF	NA	28	33.7
McCusker et al. 2014	BSF	NA	46.7	NA
Mintah et al. 2020	BSF	8.56	42	32.09
Rahul et al. 2020	BSF	12.1	42.8	35.3
Riudavets et al. 2020	BSF	NA	44.3	31.1
Roberts et al. 2019	BSF	10.9	34.1	25.8
Shumo et al. 2019	BSF	9.3	41.1	30.1
Smets et al. 2020	BSF	9.56	38.86	40.96
Tippayadara et al. 2021	BSF	6.84	26.12	36.47
Traksele et al. 2021	BSF	6.59	27.54	51.53
Wallace et al. 2018	BSF	20.6	42.1	27.8
Wong et al. 2019	BSF	NA	37.94	34.23
Barroso et al. 2014	HSF	6.5	46.9	31.3
Dzepe et al. 2021	HSF	9.51	42.36	25.06
Fitches et al. 2018	HSF	5.27	60.51	22.21
Hussein et al. 2017	HSF	7.06	59.87	19.64
Kovitvadhi et al. 2019	HSF	6.78	54.8	21.7
Kovitvadhi et al. 2021	HSF	7.2	43.6	29.9
Manuscript	HSF	9.84	61	11.49
Mastoraki et al. 2020	HSF	7.4	58.5	23.1
Pieterse et al. 2014	HSF	10.68	60.38	14.08
Qi et al. 2019	HSF	7.61	63.64	15.63
Saleh 2020	HSF	24.18	58.6	15.82
Song et al. 2015	HSF	6.15	68.9	13.8
Yang et al. 2014	HSF	NA	NA	21.6
Akakpo et al. 2020	PL	4.9	30.69	60.16
Banjo et al. 2006	PL	2.7	28.42	31.4
Edijala et al. 2009	PL	6.2	28.1	62.15
Ekop et al. 2010	PL	4.8	49.88	20.37
Ekpo, K. 2011	PL	5.79	22.06	66.61
Elemo et al. 2011	PL	5.2	66.3	37.12
Idolo 2010	PL	4.82	25.16	65
Igwe et al. 2015	PL	NA	47.19	NA
Jonathan 2012	PL	4.92	50.01	21.12
Koffi et al. 2017	PL	3.87	37.93	25.21
Manuscript	PL	1.38	31.05	65.35
MarkManuel et al. 2020	PL	6.29	26.25	60.35
Mba et al. 2017	PL	2.18	27.5	71.62
Nzikou et al. 2010	PL	6.3	24	68.5
Okaraonye et al. 2008	PL	4.71	35.64	19.54
Okunowu et al. 2017	PL	2.16	52.88	33.25
Omotoso et al. 2007	PL	2.33	10.51	62.13
Onyeike et al. 2005	PL	4.2	31.6	17.3
Opara et al. 2012	PL	5.2	23.44	54.2
Quaye et al. 2018	PL	2.29	31.98	34.63
Womeni et al. 2009	PL	NA	NA	53.75
Womeni et al. 2012	PL	5.53	21.06	66.61
Anvo et al. 2016	STC	5.1	62.74	14.51
Manuscript	STC	6.41	63.64	12.18
Yapo et al. 2017	STC	4.89	55.41	28.71
Adeboye et al. 2020	TM	7.61	22.77	34.23
Adeyeye et al. 2016	TM	4.72	17.2	3.74
Akakpo et al. 2020	TM	5.23	44.14	50.37
Akullo et al. 2018	TM	4.96	40.72	44.84
Awobusuyi et al. 2021	TM	4.2	60.2	22.2
Banjo et al. 2006	TM	2.9	20.4	28.2
Ekpo, K. 2011	TM	11.26	38.36	36.12
Idowu et al. 2019	TM	3.3	57.34	30.23
Kinyuru et al. 2013	TM	4.65	39.74	47.03
Paiko et al. 2018	TM	5.9	20.4	36.8
Sallau et al. 2012	TM	NA	NA	31.43
Shindi et al. 2019	TM	5	12.93	17.63
BSF=black soldier fly; HSF=house fly; PL=African palm weevil; STC=shea tree caterpillar; TM=African termite
