# Supplementary material for: The Nutritional Profiles of Five Important Edible Insect Species From West Africa—An Analytical and Literature Synthesis
Source: Front Nutr. 2021 Dec 3;8:792941. doi: 10.3389/fnut.2021.792941 (PMC8678595; doi:10.3389/fnut.2021.792941)
Supplement: Supplementary file 3 [file Table_3.csv]

Table S3: The full fatty acid profiles for the five edible insect species as used in the principle component and saturation meta-analyses in this study. Fatty acid content and saturation status is given as a percentage of total fatty acids. Profiles with the citation "Manuscript" refer to those originally produced in this study whilst all others were derived from the nutritional literature.
Citation	Species	(9E)-octadecenoic acid	10-heptadecenoic acid	10-methyl undecanoic acid	11-icosenoic acid	11-octadecenoic acid	11,14-icosadienoic acid	11,14,17-icosatrienoic acid	12-methyl tetradecanoic acid	13-docosenoic acid	13-icosenoic acid	13-methyl tetradecanoic acid	13-octadecenoic acid	14-methyl hexadecanoic acid	15-methyl hexadecanoic acid	17-methyl octadecanoic acid	18-methyl nonadecanoic acid	20-methyl heneicosanoic acid	3-methyl pentadecanoic acid	4,7,10,13,16,19-docosahexaenoic acid	5,8,11,14-icosatetraenoic acid	5,8,11,14,17-icosapentaenoic acid	6-octadecenoic acid	6,9,12-octadecatrienoic acid	6,9,12,15-octadecatetraenoic acid	7-hexadecenoic acid	7,10-hexadecadienoic acid	9-heptadecenoic acid	9-hexadecenoic acid	9-icosenoic acid	9-methyl tetradecanoic acid	9-octadecenoic acid	9-tetradecenoic acid	9,12-octadecadienoic acid	9,12,15-octadecatrienoic acid	Decanoic acid	Docosanoic acid	Dodecanoic acid	Heneicosanoic acid	Heptadecanoic acid	Hexadecanoic acid	Hexanoic acid	Icosanoic acid	Nonadecanoic acid	Octadecanoic acid	Pentadecanoic acid	Pentadecenoic acid	Tetracosanoic acid	Tetradecanoic acid
Barroso et al. 2014	BSF	0	0	0	0	0	0	0	0	0	0	0	0	0	0	0	0	0	0	0	0	0	0	0	0	0	0	0	2.3	0	0	14.6	0	15.2	0.7	0	0	43.4	0	0	13.2	0	0	0	2.8	0	0	0	7.9
Barroso et al. 2017	BSF	0	0	0	0	0.2	0	0	0	0	0	0	0	0	0	0	0	0	0	0.1	0.1	0	0	0	1	0	0	0	1.3	0	0	15.1	0	16.1	0.8	0.6	0	39	0	0.2	12.7	0	0	0	3.1	0	0	0	8
Barroso et al. 2019	BSF	0	0	0	0	0.4	0	0	0	0	0	0	0	0	0	0	0	0	0	1.5	0	0	0	0	2.4	0	0	0	3.4	0	0	10.3	0	7.5	0.4	1.5	0	47.1	0	0	13.1	0	0	0	2.7	0.4	0	0	8.5
Jayanegara et al. 2020	BSF	0	0	0	0.04	0	0	0	0	0	0	0	0	0	0	0	0	0	0	0	0	0.04	0	0	0	0	0	0	2.73	0	0	16.4	0.27	3.61	0.03	1.15	0	43.1	0	0.19	14.3	0	0.09	0	2.39	0.22	0	0	15.3
Kim et al. 2020	BSF	3.48	0	0	0.21	0	0.08	0	0	0	0	0	0	0	0	0	0	0	0	0	0.07	0	0	0	0	0	0	0	2.53	0	0	14.4	0	12.72	1.51	0	0	37.55	0.14	0	15.6	0	0	0	3.9	0	0	0	6.73
Kim et al. 2020	BSF	0	0	0	0	0	0	0.32	0	0	0	0	0	0	0	0	0	0	0	0	0	0.98	0	0	0.54	0	0	0	0	0	0	18.28	0	15.02	1.95	1.76	0	35.72	0	0.2	13.78	0	0	0	2.81	0	0	0	5.03
Lawal et al. 2021	BSF	0.16	0	0	0.14	0	0	0	0	0.58	0	0	0	0	0	0	0	0	0	0	0	0	0	0	0	0	0	0	2.13	0	0	4.52	0	4.82	0.49	5.46	0	62.05	0	0.14	9.41	0	0.54	0	1.49	0.13	0.41	0	7.53
Liland et al. 2017	BSF	0	0	0	0	0	0	0	0	0	0	0	0	0	0	0	0	0	0	0	0	0	0	0	0	0	0	0	2	0	0	8.8	0	17.9	1.4	0	0	40.6	0	0	14.8	0	0	0	2.5	0	0	0	8.5
Liu et al. 2017	BSF	0.1	0	0	0	0	0	0	0	0	0	0	0	0	0	0	0	0	0	0	0	0	0	0	0	0	0	0	2.5	0	0	7.8	0.2	7.2	0.4	1.1	0	61.4	0	0	7.8	0.1	0	0	1	0	0	0	10.2
Manuscipt	BSF	7.91	1.14	0	0.97	4.07	0	0	1.3	0	2.56	3.46	0	3.2	1.02	1.21	1.02	3.82	0.85	0	0	0	0	0.94	0	0.99	0.79	0	5.03	0	1	2.59	0.82	6.43	0	0.62	0	8.37	0	1.06	9.44	2.61	2.6	1.99	6.61	2.31	0	1.27	5.01
Rabani et al. 2019	BSF	0	0	0	0	0.58	0	0	0	0	0.09	0	0	0	0	0	0	0	0	0	0.02	0.04	0	0	0	0.72	0	0	2.39	0	0	21.1	0	11.01	2.5	1.09	0	36.4	0	0.08	15.32	0	0.05	0.01	1.4	0.13	0	0	6.89
Ramos-Bueno et al. 2016	BSF	0	0	0	0	0.1	0	0	0	0	0	0	0	0	0	0	0	0	0	0	0	0	0	0	0	0	0	0	3.3	0	0	6.2	0	2.9	1.6	2.6	0	67	0	0.1	7.1	0	0.2	0	0.8	0	0	0	6.9
Reyes et al. 2020	BSF	0	0	0	0	0	0	0	0	0	0	0	0	0	0	0	0	0	0	0	0	0	0	0	0.99	0	0	0	1.79	0	0	9.58	0	11	1.1	1.1	0	48.5	0	0	13	0	0	0	2.17	0	0	0	9.22
Smets et al. 2020	BSF	0	0	0	0	0	0	0	0	0	0	0	0	0	0	0	0	0	0	0	0	0	0	0	0	0	0	0	5.07	0	0	10.42	0	6.26	0.82	0	0	55.25	0	0	10.39	0	0	0	1.8	0	0	0	9.99
Smets et al. 2021	BSF	0	0.48	0	0	0	0	0	0	0	0	0	0	0	0	0	0	0	0	0	0	0.62	0	0	0	0	0	0	3.01	0	0	19.38	0.49	11.43	1.48	0.97	0	34.82	0	0.4	13.03	0	0.49	0	2.38	0.44	0	0	10.57
Wang et al. 2017	BSF	0	0	0	0	0	0	0	0	0	0	0	0	0	0	0	0	0	0	0	0	0	0	0	0	0	0	0	6.45	0	0	22.54	0	12.67	0	1.13	0	18.89	0	0	20.96	0	0	0	6.5	0	0	0	9.91
Barroso et al. 2014	HSF	0	0	0	0.2	0.3	0	0	0	0	0	0	0	0	0	0	0	0	0	0	0.4	0.1	0	0.2	0.1	0	0	0	15.1	0	0	37.1	0	6.5	0.3	0	0	0	0	0	23.1	0	0	0	7.2	0	0	0	2.4
Hussein et al. 2017	HSF	0	0	0	0	0	0	0	1.83	0	0	0.19	0	0	0	0	0	0	0	0	0.05	0	0	0	0.39	0	0	0	33.31	0	0	22.22	0	2.82	0.56	0	0	0	0	0	25.28	0	0	0	2.41	2.82	0	0	3.85
Manuscipt	HSF	5.09	0.89	1.86	1.34	4.29	0	0	0	0	0	2.12	1.5	0	1.92	0	0	0	0.74	0	1	2.94	0	0.81	0	0	2.52	0	6.74	0	1.04	2.24	0.59	8.84	0	0	3.03	1.23	0	0	9.63	0	3.1	0.8	6.51	1.93	0	0	4.8
Pieterse et al. 2014	HSF	0.55	0	0	0.31	0	0.1	0.02	0	0.05	0	0	0	0	0	0	0	0	0	0.03	0.09	0.03	0	1.84	0	0	0	0	7.63	0	0	20.35	0	24.26	0.03	0	0.05	0	0.1	0	35.13	0	0.08	0	4.06	0.79	0	0.03	3.77
Yang et al. 2014	HSF	0	0	0	0	0	0	0	0	0	0	0	0	0	0	0	0	0	0	0	0	0	0	0	0	0	0	0	17.4	0	0	23.3	0	17.2	1.3	0	0	0.1	0	0.5	29.1	0	0	0	3.8	1.3	0.4	0	2
Zi-zhe et al. 2014	HSF	0	0	0	0	0	0	0	0	0	0	0	0	0	0	0	0	0	0	0	0	0	0	0	0	0	0	0	20.1	0	0	24.1	0	18.1	1.1	0	0	0	0	0.61	28.4	0	0	0	2.2	0.8	0	0	3.3
Ekpo et al. 2009	PL	0	0	0	0	0	0	0	0	0	0	0	0	0	0	0	0	0	0	0	1.2	0	0	0	0	0	0	0	3.3	0	0	40.1	0	13	3.5	0	0	0.2	0	0	32.4	0	0	0	3.1	0	0	0	3.2
Elemo et al. 2011	PL	0	0	0	0	0	0	0	0	0	0	0	0	0	0	0	0	0	0	0	0	0	0	0	0	0	0	0	0	0	0	0.72	0	3.51	0	0	0	0	0	0	35.3	0	0	0	60.47	0	0	0	0
Manuscipt	PL	0	0.9	0.59	0.63	29.38	0	0	0	0	1.36	0	0	0.7	0.93	0.89	0.9	2.31	0	0	0	0	2.02	0	0	0	0	0.66	5.89	0	0	0	0	2.2	0	0	0	1.57	0	1.06	27.13	0	3.18	1.46	7.88	0.81	0	0	4.66
Mba et al. 2017	PL	0	0	0	0.12	0.08	0	0	0	0.28	0	0	0	0	0	0	0	0	0	0	0	0	0	0	0	0.27	0	0	2.76	0	0	46.6	0	3.13	0.92	0	0	0.13	0	0	37.8	0	0.62	0	4.6	0.13	0	2.71	2.7
Nzikou et al. 2010	PL	0	0	0	0	0	0	0	0	0	0	0	0	0	0	0	0	0	0	0	1.15	0	0	0	0	0	0	0	2.96	0	0	41.09	0	12.5	3.7	0	0	0.22	0	0	31.1	0	0	0	3.59	0	0	0	3.69
Ogbuagu et al. 2011	PL	0	0	0	0	0	0	0	0	0	0	0	0	0	0	0	0	0	0	0	0	0	0	0	0	0	0	0	30.28	0	0	0	0	0	0	0	0	0	0	0	0	0	0	0	69.72	0	0	0	0
Okaraonye et al. 2008	PL	0	0	0	0	0	0	0	0	0	0	0	0	0	0	0	0	0	0	0	0	0	0	0	0	0	0	0	8.4	0	0	43.69	2.93	4.58	1.31	0	0	0	0	0	36.16	0	0	0	0.93	0	0	0	0
Okunowu et al. 2017	PL	0	0	0	0	0	0	0	0	0	0	0	20.24	0	0	0	0	0	0	0	0	0	31.06	0	0	0	0	0	0	0	0	0.75	0	0.3	0	0	0	0	0	43.4	0.14	0	0	0	0	0.53	0	0	3.29
Womeni et al. 2009	PL	0	0	0	0.79	0	0	0	0	0	0	0	0	0	0	0	0	0	0	0	0	0	0	1.22	0	0	0	0	37.6	0	0	5.24	0	45.46	4.19	0	0	0.12	0	0	0.2	0	0	0	0.23	0	0	0	2.5
Anvo et al. 2016	STC	0	0	0	0	0	0	0	0	0	0	0	0	0	0	0	0	0	0	0.07	0	0.17	0	0	0	0	0	0.19	0.29	0.14	0	0.41	0.46	4.5	35.82	0	0.03	0.08	0	1.33	17.94	0	0.37	0	35.4	0.28	0	0	0.6
Manuscipt	STC	0	2.42	0	0	0.71	0	2.93	0	0	0	0.67	0.89	0	0	0	1.94	0	0	0	0	0	1.12	1.41	0	0.84	0	1.37	4.26	0	0	0	0	5.72	17.12	0	2.76	0.96	0	2.91	14.95	0.64	1.96	2.78	18.28	2.67	0	1.41	2.89
Yapo et al. 2017	STC	0	0	0	0	0	0	0	0	0	0	0	0	0	0	0	0	0	0	0	0	0	0	0	0	0	0	0	0	0.22	0	0.85	0	7.09	28.08	0	0	1.45	0	0	14.16	0	0	0	46.46	0	0	0	1.7
Akullo et al. 2018	TM	0	0	0	0	0	0	0	0	0	0	0	0	0	0	0	0	0	0	0	0	0	0	0	0	0	0	0	2.2	0	0	47.73	0	8.92	0.63	0	0	0	0	0	27.71	0	0	0	11.59	0	0	0	0.75
Ekpo et al. 2009	TM	0	0	0	0	0	0	0	0	0	0	0	0	0	0	0	0	0	0	0	4.94	0	0	0	0	0	0	0	2.1	0	0	15.84	0	24.24	3.9	0	0	1.5	0	0	42.45	0	0	0	2.86	0	0	0	2.17
Kinyuru et al. 2013	TM	0	0	0	0	0	0	0	0	0	0	0	0	0	0	0	0	0	0	0	0	0	0	0	0	0	0	0	0.63	0	0	41.74	0	5.03	0.87	0.24	0	0.18	0	0	38.35	0	0	0	9.53	0	0	0	1.16
Manuscipt	TM	12.48	0	0	0	0	0	0	0	0	0	0	5.93	0	0	0	5.35	0	0	0	0	0	7.97	0	0	0	0	0	0	0	0	4.41	0	8.16	0	0	0	0	0	0	24.26	0	5.33	0	15	0	0	0	8.98
Paiko et al. 2018	TM	0	0	0	0	0	0	0	0	0	0	0	0	0	0	0	0	0	0	0	0	0	0	0	0	0	0	0	0	0	0	16.03	0	12.8	0	0	0	0	0	0	32.2	0	8.41	0	23.23	0	0	0	7.33
BSF=black soldier fly; HSF=house fly; PL=African palm weevil; STC=shea tree caterpillar; TM=African termite
NOTE: Content of individual fatty acids may not identically reflect those reported in each literature-derived profile due to manipulation to increase literature comparability (see Materials and Methods for details).
[truncated: 7 more columns]
