# Supplementary material for: The Nutritional Profiles of Five Important Edible Insect Species From West Africa—An Analytical and Literature Synthesis
Source: Front Nutr. 2021 Dec 3;8:792941. doi: 10.3389/fnut.2021.792941 (PMC8678595; doi:10.3389/fnut.2021.792941)
Supplement: Supplementary file 4 [file Table_4.csv]

Table S4: Literature-derived amino acid profiles for the five edible insect species as used in the amino acid meta-analysis in this study. Amino acid content is given in g/100g protein.
Citation	Species	Histidine	Isoleucine	Leucine	Lysine	Methionine	Phenylalanine	Threonine	Tryptophan	Valine
Belghit et al. 2019	BSF	3.71	5.39	9	8.24	2.37	5.96	5.26	NA	7.16
Bosch et al. 2014	BSF	4.4	4	6.1	5.4	1.4	3.1	3.6	NA	5.5
Leni et al. 2020	BSF	3.3	3.9	6.3	5.8	1.3	3.7	3.77	0.7	5.5
Liland et al. 2017	BSF	2.8	3.9	6.4	6.2	1.7	4	3.9	NA	5.8
Rahul et al. 2020	BSF	1.87	3.18	4.93	4.12	1.31	3.25	2.31	0.31	5.13
Smets et al. 2020	BSF	2.26	4.8	7.66	8.24	2.15	4.87	4.38	2.09	6.72
Bosch et al. 2014	HSF	4.8	4	6.1	6.2	2.6	5.2	3.8	NA	5
Hussein et al. 2017	HSF	2.66	3.07	5.48	6.43	6.73	6.38	4.16	1.15	4.33
Ademola et al. 2017	PL	2	7.47	8.04	5	2	3.86	3.68	1.38	5.58
Ekpo, K. 2011	PL	3.44	3.45	6.22	3.99	2.05	4.13	7.29	2.51	2.8
Igwe et al. 2015	PL	5.26	3.83	9.72	7.41	2.76	7.27	4.99	NA	5.29
Mba et al. 2017	PL	2.7	5.2	7.4	6.9	4.9	4	5.2	3.5	7.1
Ogbuagu et al. 2011	PL	3.51	3.72	8.04	8.32	1.3	5.24	3.47	NA	4.5
Okaraonye et al. 2008	PL	3.88	3.91	5.42	4.49	1.97	4.75	3.05	NA	3.51
Okunowu et al. 2017	PL	2.58	2.41	6.74	5.83	2.18	4.22	3.61	NA	3.94
Womeni et al. 2012	PL	2.4	6.73	9.6	5.48	2.3	3.16	2.39	NA	2.76
Anvo et al. 2016	STC	2.8	3.11	4.08	6.13	1.58	3.45	2.31	NA	5.22
Yapo et al. 2017	STC	2.56	2.64	2.74	5.25	0.69	2.32	3.7	NA	4.34
Ademola et al. 2017	TM	2.15	5	7.68	8.7	2.48	3.65	3.92	1.3	4.04
Ekpo, K. 2011	TM	2.91	3.01	7.42	5.61	2.16	4.28	3.15	2.13	2.7
Olaleye 2020	TM	2.15	7.26	8.11	5.4	2.17	4.36	3.28	1.27	5.76
Paiko et al. 2018	TM	5.96	9.75	16.39	11.41	3.75	8.06	7.58	13.48	6.06
BSF=black soldier fly; HSF=house fly; PL=African palm weevil; STC=shea tree caterpillar; TM=African termite
NOTE: Content of individual amino acids may not identically reflect those reported in each literature-derived profile due to manipulation of the units in order to increase literature comparability (see Materials and Methods for details).
